# Supplementary material for: A Nucleotide-Binding Domain Leucine-Rich Repeat Gene Regulates Plant Growth and Defense Against Chewing Herbivores
Source: Plants (Basel). 2024 Nov 22;13(23):3275. doi: 10.3390/plants13233275 (PMC11644264; doi:10.3390/plants13233275)
Supplement: Supplementary file 1 [file plants-13-03275-s001.zip]

Archive with 1 entries (1 files):
- plants-3297467-supplementary.pdf
